# Supplementary material for: Decreased expression of MUC2 due to a decrease in the expression of lectins and apoptotic defects in colitis patients
Source: Biochem Biophys Rep. 2019 Jun 5;19:100655. doi: 10.1016/j.bbrep.2019.100655 (PMC6556545; doi:10.1016/j.bbrep.2019.100655)
Supplement: Application [file mmc1.xml]

<?xml version="1.0" encoding="UTF-8" standalone="no"?><data:data><datasets><author>agung220872@gmail.com</author><type>0</type><dataset><value>1</value><reason>Data will be made available on request</reason><comments/></dataset></datasets></data:data>
