# Supplementary material for: Decreased expression of MUC2 due to a decrease in the expression of lectins and apoptotic defects in colitis patients
Source: Biochem Biophys Rep. 2019 Jun 5;19:100655. doi: 10.1016/j.bbrep.2019.100655 (PMC6556545; doi:10.1016/j.bbrep.2019.100655)
Supplement: Application [file mmc2.zip]

Archive with 5 entries (5 files):
- coi_disclosure_NK.pdf
- coi_disclosure_KH.pdf
- coi_disclosure_BP.pdf
- coi_disclosure_SBS.pdf
- coi_disclosure_AAW.pdf
